# Supplementary material for: Plants Know Where It Hurts: Root and Shoot Jasmonic Acid Induction Elicit Differential Responses in Brassica oleracea
Source: PLoS One. 2013 Jun 11;8(6):e65502. doi: 10.1371/journal.pone.0065502 (PMC3679124; doi:10.1371/journal.pone.0065502)
Supplement: Table S2 — Expression of genes showing at least a 3-fold change after RJA versus SJA. (XLSX) [file pone.0065502.s007.xlsx]

## Sheet: Supp Table S1
Table S2. Expression of genes showing at least a 3-fold change after RJA versus SJA
gene expression as Log2 of the fold change RJA/CONT or SJA/CONT
			ROOTS						SHOOTS
			RJA			SJA			RJA			SJA
GO bin	gal_locusID	Annotation	6 h	18 h	30 h	6 h	18 h	30 h	6 h	18 h	30 h	6 h	18 h	30 h
Co-factor and vitamine metabolism	At2g27490	ATCOAE; ATP binding / dephospho-CoA kinase	-0.359806	2.58864	-0.00877161	-0.0413394	3.72387	-0.0917696	0.566056	-3.07745	0.473309	0.438942	0.403459	0.358703
DNA	At1g44542	cyclase family protein	0.106118	0.237893	0.649691	0.681587	0.40783	0.693259	0.872221	1.96903	3.119	1.53406	0.172104	2.39007
	At1g65780	tRNA-splicing endonuclease positive effector-related	0.860907	3.63422	-0.545701	0.716812	3.05803	-3.7361		-2.19672	-1.85275		-0.290123	-2.39606
	At5g55300	TOP1, TOP1ALPHA (DNA TOPOISOMERASE I ALPHA); DNA topoisomerase type I	0.506696	-0.0492868	-0.200626	0.329096	-2.44977	-0.131779	-0.168759	-0.370699	-0.0927142	-0.520796	-2.67856	-0.936816
	At5g17690	LHP1, TFL2 (TERMINAL FLOWER 2); DNA binding / methylated histone residue binding	0.888216	-2.39408	-0.022847	0.817643	-2.80346	-0.516849	-0.0285258	-0.350601		0.871712	-2.0449
	At4g35740	RecQl3; ATP binding / ATP-dependent helicase/ helicase/ nucleic acid binding	1.073	-1.44732	0.929058	0.864216	-1.30784	0.873824	0.677036		1.33221	1.18387		-0.298173
	At2g07320	transposable element gene	0.209621	1.10223	-0.165134	0.713018	-0.372525	-0.468008	-0.283586	0.568736	0.107206	0.272643	-1.29539	-0.0245763
	At3g09480	histone H2B, putative			-1.26939			-1.94148		0.0899793	-0.299903		1.74749	-0.610068
	At3g26680	SNM1 (SENSITIVE TO NITROGEN MUSTARD 1)	0.251126	-1.21607	0.0529973	-1.77011	2.64598	-1.09634	-1.28881	-2.83756	-4.1541	-1.26607	0.695186	-2.14734
OPP	At3g60750	transketolase, putative	0.0396921	-0.548849	0.0978727	0.196458	-0.82888	0.302376	0.481139	0.370987	-0.821734	2.12373	0.222931	0.0703294
	At5g24410	glucosamine/galactosamine-6-phosphate isomerase-related	2.94287	4.20169	3.12836	0.538937	0.868489	0.290732			0.251235			0.0374274
PS	At3g62410	CP12-2; protein binding							0.746099	-1.12846	-1.92033	1.88227	-1.68679	-0.0925193
	At3g14130	(S)-2-hydroxy-acid oxidase, peroxisomal, putative / glycolate oxidase, putative / short chain alpha-hydroxy acid oxidase, putative	-0.291477	-0.656977	-0.375363	-0.885087	-0.800946	-0.220864	-0.788219	-0.425395	-2.27065	-1.22325	-0.376851	-0.324879
	At3g60750	transketolase, putative	0.0396921	-0.548849	0.0978727	0.196458	-0.82888	0.302376	0.481139	0.370987	-0.821734	2.12373	0.222931	0.0703294
	At5g07950	unknown protein	-0.00178772	2.81667		-2.12587	0.612949		0.101394		-0.502932	-0.451455		-0.140904
RNA	At1g01860	PFC1 (PALEFACE 1); mRNA (2'-O-methyladenosine-N6-)-methyltransferase	0.669103	0.241537	0.20983	0.553143	-1.63083	0.0526409	0.234174	-0.574094	-0.0390162	-0.0785681	-1.84613	0.156293
	At1g61010	CPSF73-I (CLEAVAGE AND POLYADENYLATION SPECIFICITY FACTOR 73-I); protein binding	0.321008	-0.432951	-1.76631	-0.618697	0.0881154	-1.51287	0.111486	-0.7526	-0.191644	-0.67325	0.982014	-1.2302
	At1g17980	nucleotidyltransferase family protein	0.345434	-1.15407	-2.4389	-1.55047	0.471943	-1.39483	-0.863192	-2.0709	0.175373	-2.27012	0.523208	-1.22279
	At1g29400	AML5 (ARABIDOPSIS MEI2-LIKE PROTEIN 5); RNA binding / nucleic acid binding / nucleotide binding	-0.0816615	-0.339171	-0.0326906	-0.285102	-3.26869	0.149481	-1.07449	-0.265164	-0.364679	-1.45074	-3.05721	-0.45314
	At1g18050	SWAP (Suppressor-of-White-APricot)/surp domain-containing protein	-0.163492	1.06144	0.235581	1.2421	-1.15041	0.253746	-0.221565	0.730109	-0.126446	0.139212	-1.16628	-0.368222
	At2g47420	dimethyladenosine transferase, putative	0.274393	0.907649	-0.0946019	-0.344724	-1.1774	-0.0252603	0.391511	-0.278237	1.1955	-0.768109	-1.03606	0.232363
	At3g10400	RNA recognition motif (RRM)-containing protein	0.863063	0.869987	0.674548	0.0654143	-0.276838	-0.0728534	-0.302731	0.640282	-3.05564	-2.03189	0.24485	-2.12595
	At4g34110	PAB2, PABP2 (POLY(A) BINDING 2); RNA binding / translation initiation factor	0.925684	-0.754324	-0.153616	1.94669	0.374945	0.160544	0.953085	0.23422	-0.315549	2.96517	-0.0179816	0.2694
	At5g11010	pre-mRNA cleavage complex-related	0.886931	0.487126	-0.112756	0.15061	-1.41851	0.252309	0.223414	-0.417363	-1.12833	-0.431596	-2.24924	-0.578735
	At5g05970	NEDD1 (NEURAL PRECURSOR CELL EXPRESSED, DEVELOPMENTALLY DOWN-REGULATED GENE 1); nucleotide binding		1.81525	-0.168122		1.59467	-0.487373	-0.196906	-0.00861056	-0.161966	-0.942176	1.61146	-1.4757
	At4g20340	RNA polymerase II transcription factor/ transcription initiation factor	-0.103659	0.406929	0.0752509	-0.396656	-0.718019	-0.00308529	-0.250249	0.349857	0.747755	-2.31262	-0.129037	0.208902
	At2g47250	RNA helicase, putative	0.229267	0.289989	-0.927542	-0.181367	0.787802	-1.17639	-0.0551274	-1.13369	-0.207806	-0.21841	0.635131	-0.0702204
	At1g14640	SWAP (Suppressor-of-White-APricot)/surp domain-containing protein	0.29028	-0.709236	0.1901	0.407821	-0.284219	0.39296	0.408356	0.811216	0.0290046	1.35625	-1.04287	1.358
	At3g10845	RNA recognition motif (RRM)-containing protein	-0.325393	-1.85128	-0.697249	-1.02477	0.569868	-0.976217	-0.514612	-0.534537	0.315915	-1.0738	0.846441	-0.214033
	At5g04280	glycine-rich RNA-binding protein	-1.24855	0.404689	0.420721	-1.67232	1.11067	-0.3898	-0.639467	-0.757495	0.832173	-1.62255	1.52093	0.122648
	At1g28090	polynucleotide adenylyltransferase family protein	0.576419	-0.191769	-0.817808	-0.458706	-1.88274	-0.719493	-0.381079	-0.716321	0.160715	-1.83997	-1.1807	-1.12827
	At1g48310	CHR18, CHA18; helicase	0.195963	-0.641839	0.0911084	-0.126321	0.0628984	-1.63903			-0.247496			-0.0123478
	At1g77300	EFS (EARLY FLOWERING IN SHORT DAYS), SDG8, CCR1; histone methyltransferase	0.439128	-0.455635	-1.61711	-0.352499	0.763149	-1.50958	-0.390385	-1.00812	0.409474	-0.744931	1.25986	-0.442731
	At1g61140	EDA16 (embryo sac development arrest 16)			-0.330316			0.173249	-0.60798	-0.381648	-2.48499	-2.19741	-4.64902	-2.24127
	At1g74080	MYB122 (MYB DOMAIN PROTEIN 122)	0.638088	-0.408126	0.198201	0.0954	-0.995847	-0.0661118	-0.0306179		-2.72889	-0.793499		-0.929463
	At1g12540	basic helix-loop-helix (bHLH) family protein	2.7483	1.2353	0.643547	1.11747	0.0481086	0.346599	-0.235721	1.01899	0.896112	-0.0394673	2.6404	2.08295
	At2g26320	AGL33 (AGAMOUS-LIKE 33)	0.426691	-0.422318	-0.391533	0.0938077	-2.05742	-0.224437	0.279898	-0.175791	-0.813928	-0.729476	-2.34434	-0.747566
	At3g57670	NTT (NO TRANSMITTING TRACT)	-0.180538	-0.747885	0.5274	-0.035143	-1.32809	0.584187	-2.18844	-0.377284	0.487044	-0.446275	-1.07356	0.497556
	At3g58120	BZIP61	-0.187329	0.23819	0.758415	0.496856	-2.60702	-0.0339373	0.384823	-0.159851	0.549345	-0.0125732	-2.28376	0.237332
	At3g25790	myb family transcription factor	-0.123569	1.16539	-0.692393	0.0459118	1.46644	0.27976	-0.182953	-0.40481	0.45616	0.614775	1.35011	-0.35098
	At4g25610	zinc finger (C2H2 type) family protein	1.08573	0.135836	-1.78514	0.0199802	0.61762	-1.26758	-0.229812	-0.699288	0.0269398	0.156238	1.74711	-0.754936
	At4g12240	zinc finger (C2H2 type) family protein	-0.0454111	-0.607689	-1.13508	-0.521673	0.25171	-0.791796	-0.790833	-1.17947	0.245587	-1.47106	0.735101	-0.538323
	At5g38110	SGA1, ASF1B (ANTI- SILENCING FUNCTION 1B)	-0.336448	0.508036	0.534566	-0.417827	1.49666	-1.05128	-0.312515	-0.0666117	0.311487	-1.09569	0.186595	-0.0222809
	At5g17490	RGL3 (RGA-LIKE PROTEIN 3); transcription factor	2.36515	-1.18977	-0.79396	1.39184	-1.02809	-0.411763	-0.217334	-0.718483	-0.932439	1.90392	-1.28057	-0.227674
	At4g39780	AP2 domain-containing transcription factor, putative	2.22503	3.78225	2.40115	-0.188956	0.304538	-0.236517	2.9185	4.18218	1.55732	2.69674	3.49011	3.23053
	At2g15910	CSL zinc finger domain-containing protein	0.579372	0.131458	0.125574	0.224229	-2.05236	0.0849995	0.0288377	-0.420475	0.0670817	-1.01123	-2.74903	0.40573
	At3g19580	AZF2 (ARABIDOPSIS ZINC-FINGER PROTEIN 2); transcription factor	-0.0112583	0.401608	-0.157711	0.0556778	0.305163	-0.315211	-0.0538725	0.0201791	0.539202	-1.73944	-0.35626	0.0706739
	At4g27950	CRF4 (CYTOKININ RESPONSE FACTOR 4)	-0.42486	0.0267002	1.49228	-1.08411	-0.652366	1.18449	-0.0993919	0.195292	0.207143	-1.78764	-0.665923	-0.418732
	At4g37940	AGL21	0.901681	0.0394336	0.26063	0.250435	-1.58798	0.31403	-1.4464	-0.277181	-2.02979	-0.542452	-1.43189	-0.450788
	At5g63700	zinc finger (C3HC4 type RING finger) family protein	0.420316	-0.501621	-0.0355993	0.0999499	1.69866	-0.696595	0.235403	-0.610289	-0.332452	0.605233	0.802539	-0.144806
	At2g21235	bZIP protein-related	-0.0976222	-0.667649	-1.19983	-0.894293	0.533122	-0.635678	-1.20403	-1.16599	0.00106182	-1.78039	0.500634	-0.902081
	At3g61890	HB-12 (HOMEOBOX 12); transcription factor	-0.0948803	-0.238472	-2.52574	-0.0305354	0.670443	-0.93036	0.210001	0.512407	-0.385302	0.726385	0.829927	0.510872
	At5g20220	zinc knuckle (CCHC-type) family protein	1.17159	0.71514	0.0625184	-1.05158	1.61095	-0.415334	-0.314048	-1.64953	-3.39635	-1.83893	-1.99823	-2.76479
	At2g19385	zinc ion binding	1.00029	0.734553	0.446414	0.123663	-0.960113	0.318475	-0.465329	0.636398	0.495771	-0.701877	0.251637	-0.408028
	At2g25370	zinc finger protein-related	0.192391	0.199989	0.833976	0.0677101	-2.03437	0.436913	-0.060618	-0.945555	0.328638	-0.802274	-2.05962	0.276707
	At2g33480	ANAC041 (Arabidopsis NAC domain containing protein 41)	1.08915	0.76621		-0.690138	3.17397		-0.254637	-0.37479	-2.01436	-0.960991	0.329395	-1.27741
	At3g55370	OBP3 (OBF-BINDING PROTEIN 3)	0.441494	-1.98205	-3.31392	-2.82497	-2.17011	-2.35448	-0.614213	-1.37588	-0.0911106	-2.35526	0.681477	-2.73891
	At4g01060	ETC3, CPL3 (CAPRICE-LIKE MYB3); transcription factor	-0.196172	0.541637	-0.968947	-0.563473	0.259282	-0.903896	-0.348866	0.811885	1.68227	-1.07266	1.91448	0.0100834
	At4g07950	DNA-directed RNA polymerase III family protein	-0.208998	-0.668017	-0.327933	-0.64986	-0.653125	-3.28985	-1.10805	-0.847555	-0.1913	-1.85265	-0.735977	-0.964463
	At4g21160	ZAC, AGD12; ARF GTPase activator/ phospholipid binding	1.1287	-1.38554	0.218504	1.56332	-2.81094	0.0734775	0.362248	-1.25796	0.545115	0.207889	-3.03894	-0.030183
	At5g07100	WRKY26	-0.144768	-0.0218973	0.289551	-0.339968	-0.334194	-0.0468602	-0.270305	0.218001	0.922841	-0.538569	-1.58049	0.218758
	At5g40430	MYB22 (myb domain protein 22)							-0.478914	-0.408119	2.24299	0.959241	-2.23064	1.06729
TCA/org. transformation	At1g58180	BCA6 | carbonic anhydrase family protein / carbonate dehydratase family protein	0.365827	1.04845	0.647051	0.675905	1.18531	0.161	1.78881	2.07222	2.55107	2.302	0.149681	1.158
amino acid metabolism	At2g13810	ALD1 (AGD2-LIKE DEFENSE RESPONSE PROTEIN1); pyridoxal phosphate binding / transaminase/ transferring nitrogenous groups	1.20358	2.32269	1.33091	-0.00110671	0.208028	0.00261784	-0.1516	-0.0231373	-0.0548427	-1.8196	-0.350718	-0.162203
	At1g25220	ASB1 (ANTHRANILATE SYNTHASE BETA SUBUNIT 1), TRP4, WEI7	-0.390971	1.54595	0.0800686	-1.52235	-0.928633	-0.110276	-0.199712	1.34756	0.40029	-1.40795	0.813176	-0.0626391
	At4g34840	MTAN2, MTN2; methylthioadenosine nucleosidase	0.147188	1.18488	0.115031	0.168903	-0.512886	0.266687	-0.208837	0.339987	-0.229391	0.0663716	-0.353538	-0.140238
cell	At1g09170	kinesin motor protein-related	-0.266769	-0.125058	-0.483208	-0.127415	-0.330674	-0.344247	0.527652	-0.891736	0.885651	0.355812	0.792373	0.241597
	At1g34050	ankyrin repeat family protein	0.430088	-0.499569	0.214148	0.330811	-2.94189	-0.117634	0.111296	-1.12927	-0.3109	-0.554762	-3.47317	-0.268761
	At3g54630	FUNCTIONS IN: molecular_function unknown; INVOLVED IN: biological_process unknown; LOCATED IN: cellular_component unknown; EXPRESSED IN: 11 plant structures; EXPRESSED DURING: 6 growth stages; CONTAINS InterPro DOMAIN/s: Kinetochore protein Ndc80 (InterPro:IPR005550); Has 19800 Blast hits to 12108 proteins in 845 species: Archae - 345; Bacteria - 1709; Metazoa - 11031; Fungi - 1499; Plants - 797;…	0.11945	-0.12332	0.0458964	0.267806	0.0537898	0.0679706	-0.329938	1.04759	-0.0392601	-0.391095	1.30349	2.02649
	At3g23670	PAKRP1L, KINESIN-12B | KINESIN-12B; microtubule motor/ plus-end-directed microtubule motor	1.40564	-0.343698	0.0893358	0.986993	-2.40658	0.00856034	-0.0984146	-0.987113	-1.38774	-0.661142	-4.12251	-1.01013
	At4g26890	MAPKKK16; ATP binding / kinase/ protein kinase/ protein serine/threonine kinase/ protein tyrosine kinase			-2.14893			-0.128834		0.74723	1.60341		0.0730358	0.290805
	At4g17210	myosin heavy chain-related			-1.44427			-0.660878	-0.365258	-0.751058	0.610131	-0.538824	1.71567	-0.100549
	At5g61230	ankyrin repeat family protein		0.0755459	0.199893		-2.76591	0.31061	-0.518648	-0.383528	0.684621	-1.41603	-2.07497	0.098726
	At5g48390	ATZIP4; binding	-0.499254	1.37578	-0.538675	-0.368901	1.69651	-2.0371	0.209549	-1.87033	-0.870435	-0.633348	-0.269049	-1.81097
	At4g34870	ATCYP1, ROC5 (ROTAMASE CYCLOPHILIN 5); peptidyl-prolyl cis-trans isomerase	0.393829	-0.14264	0.529832	0.941352	-2.4224	0.472372	0.774098	-2.29785	-0.518855	-0.303431	-2.71689	0.284347
	At4g14390	ankyrin repeat family protein	0.665533	-0.776478	0.269243	0.712208	-3.69729	0.358737	0.431913	-1.14348	-0.44114	-0.613473	-3.60997	0.273389
	At4g34660	SH3 domain-containing protein 2 (SH3P2)	0.504252	0.065162	-0.037001	0.250107	-2.01913	-0.181778	0.114287	0.0628187	0.194954	-0.904059	-2.37351	-0.0973837
	At1g64320	myosin heavy chain-related	0.0456279	-0.955363	-1.20785	-0.514762	-1.74959	0.801657	-0.740192	-0.473499	1.72186	-0.662898	-0.0448686	0.634322
	At1g70620	cyclin-related	1.73839	0.217847	0.0854665	1.78412	-2.32088	-0.0917406	-0.0426231	-0.528082	-1.90417	-0.0678723	-2.94012	-1.08035
	At5g15970	KIN2, COR6.6	1.17055	1.8832	1.7998	-0.364314	-0.223815	0.27958	1.48303	1.65531	0.191203	1.32385	2.14735	0.0471685
cell wall	At1g18690	transferase/ transferase, transferring glycosyl groups	-0.415904	-0.533023	0.24912	-0.48414	-0.717579	0.429775	-0.631264	-0.114598	-2.25013	-0.633746	-0.508028	0.341326
	At3g12145	FLR1, FLOR1; enzyme inhibitor/ transcription factor binding	0.678349	1.18247	2.09201	0.771412	0.52628	0.323322	0.876731	0.799221	0.840156	0.977255	0.644336	0.788394
	At4g16590	CSLA01; cellulose synthase	-0.722886	-0.772939	0.877927	-0.051341	-0.909361	0.556647	2.20678	1.67359	-0.236037	3.55507	0.534533	1.80782
	At5g06860	PGIP1 (POLYGALACTURONASE INHIBITING PROTEIN 1)	0.906035	4.41224	2.41587	0.505588	3.8268	0.519158	1.68395	2.91999	0.595313	1.88319	3.35693	1.11255
	At5g06870	PGIP2 (POLYGALACTURONASE INHIBITING PROTEIN 2)	2.34336	5.67097	4.88714	1.50929	4.7729	2.72048	3.28962	4.20411	2.66373	3.83439	5.02145	3.389
	At5g03170	FLA11	1.62463	1.36482	0.760849	1.2367	1.29691	0.838414	2.94611	2.13524	1.71418	3.07195	1.30133	-0.226322
	At5g27530	glycoside hydrolase family 28 protein / polygalacturonase (pectinase) family protein	0.107406	-0.788324	-3.24122	0.094179	-0.727114	0.168361	-0.411275	-0.405246	0.585297	-0.222086	-0.607646	0.321068
	At3g11700	FLA18 (FASCICLIN-LIKE ARABINOGALACTAN PROTEIN 18 PRECURSOR)	0.883238	-0.143668	0.00623942	1.29647	0.486809	0.284375	1.61931	0.494771	-1.09375	2.14781	0.611213	0.637078
development	At1g66330	senescence-associated family protein	0.855428	1.55343	1.63078	0.00863473	0.11034	-0.0491047	0.31262	-0.499039	-0.225291	0.0386003	-0.567822	0.100289
	At1g64105	ANAC027 (Arabidopsis NAC domain containing protein 27); transcription factor			-1.36908			-1.42441	-0.269012	-0.07617	1.51282	-0.448448	0.260622	-0.294613
	At1g29400	AML5 (ARABIDOPSIS MEI2-LIKE PROTEIN 5); RNA binding / nucleic acid binding / nucleotide binding	-0.0816615	-0.339171	-0.0326906	-0.285102	-3.26869	0.149481	-1.07449	-0.265164	-0.364679	-1.45074	-3.05721	-0.45314
	At3g02310	AGL4, SEP2 (SEPALLATA 2); DNA binding / protein binding / transcription factor	0.538396	0.110302	0.0409189	-0.0750016	-1.72557	-0.198203	-0.042526	-0.680862	-0.31424	-0.660214	-2.17321	-0.545525
	At2g34980	SETH1; phosphatidylinositol N-acetylglucosaminyltransferase/ transferase	1.2822	0.8571	0.0540238	0.00907294	-0.208794	-0.546078	-0.799109	0.483971	-3.77555	1.61305	0.0536631	-2.75857
	At3g17730	anac057 (Arabidopsis NAC domain containing protein 57); transcription factor	0.59082	-0.917892	-0.696001	-0.259759	3.40814	-1.7386	-0.823752	-2.23027	-4.70665	0.655114	1.2371	-2.18932
	At5g62210	embryo-specific protein-related	1.11361	-0.765798	0.171485	0.866674	-2.37362	0.0724676	-0.0182147	-1.23949	-0.0817117	-1.39259	-3.03431	-0.00807644
	At5g66770	scarecrow transcription factor family protein	0.265758	0.0651968	-0.056192	0.311455	2.58155	-0.0684195	-0.67592	-1.17467	-0.439014	-0.676474	0.872539	-0.151452
	At5g57390	CHO1, AIL5 (AINTEGUMENTA-LIKE 5); DNA binding / transcription factor	1.29	-0.276603	0.266192	1.24421	-2.74499	0.267806	-0.291851		0.302409	-0.264002		-0.14039
	At5g07930	MCT2 (mei2 C-Terminal RRM only like 2); nucleic acid binding	0.479541	0.403805	-0.318151	-0.041575	-1.94177	-0.434919	-0.500649	-0.582615	0.346527	-1.40787	-1.68971	-0.359437
	At5g19120	aspartic-type endopeptidase	0.314074	-0.197321	-1.21548	-0.633779	0.655868	-0.951817	-0.763295	-1.09588	0.234777	-1.45017	0.614933	-1.00955
	At5g14250	COP13 (CONSTITUTIVE PHOTOMORPHOGENIC 13), CSN3, FUS11; protein binding	1.76926	1.3639	0.191552	1.52081	-0.275499	0.221111	0.0513678	-0.347979	0.143125	-1.01961	-1.31156	0.0362045
	At5g48850	ATSDI1 (SULPHUR DEFICIENCY-INDUCED 1); binding	1.84693	3.15163	2.33868	1.30668	2.03306	0.721548	1.47155	2.21649	1.93645	2.74824	2.96948	3.24399
	At1g04140	transducin family protein / WD-40 repeat family protein	-0.728352	0.00740721	-0.0400941	-0.312267	-1.75426	0.0523508	0.0440654	-0.0990554	0.408766	-0.905866	-1.3111	0.231589
	At3g03270	universal stress protein (USP) family protein / early nodulin ENOD18 family protein	0.778771	0.0846855		0.21295	-1.91847		-0.123631	0.694481	-1.25932	0.0860174	-1.31219	-1.2501
	At5g50520	nodulin family protein	-0.343748	-0.270441	-0.0228744	-0.247809	-0.427913	0.260554	-0.899868	0.037306	1.67063	0.0166824	-1.75013	-0.155812
	At1g26870	FEZ, ANAC009; transcription factor		0.602885	-0.154458		0.752751	-0.59782	-0.153949	-0.231508	-0.184598	-0.439703	1.43729	0.227419
	At1g71230	CSN5B (COP9-SIGNALOSOME 5B), CSN5, AJH2; protein binding	0.151131	0.128321	0.109934	-0.460413	-1.6345	0.330837	-0.206713	-0.865739	-0.0635898	-1.20847	-2.56119	-0.133098
	At5g24770	VSP2 (VEGETATIVE STORAGE PROTEIN 2); acid phosphatase	-0.0591171	-0.16727	0.341202	-0.421422	-0.756324	0.0711969	2.72392	6.43582	6.96436	2.27647	4.92987	3.72293
	At2g33480	ANAC041 (Arabidopsis NAC domain containing protein 41)	1.08915	0.76621		-0.690138	3.17397		-0.254637	-0.37479	-2.01436	-0.960991	0.329395	-1.27741
hormone metabolism	At1g52820	2-oxoglutarate-dependent dioxygenase, putative	-0.413757	-1.91358	-1.71808	1.04569	0.0531537	0.119778	0.631816			0.691255
	At1g53700	WAG1, PK3AT; protein serine/threonine kinase	-0.317266		-2.06915	-0.708631		-0.231599	-0.689837	0.368782	0.363866	-1.09821	0.50364	-0.503411
	At1g78440	GA2OX1 (gibberellin 2-oxidase 1); gibberellin 2-beta-dioxygenase	0.0126638	-0.266475	-0.583332	-0.459809	-0.192357	-2.33421	0.101747	-0.11794	0.14157	-0.235669	0.70506	-1.27046
	At2g21200	auxin-responsive protein, putative	1.28422	-0.44148	0.0755515	0.783369	-2.84196	0.0878184	0.0599427	-0.0651954	0.922699	-0.41841	-1.79009	0.601978
	At2g14060	S-adenosyl-L-methionine:carboxyl methyltransferase family protein	0.299417	0.682172	1.07779	-0.17574	0.184764	0.430495	0.253557	-0.88327	-0.017851	0.632698	1.08135	0.571311
	At3g02480	ABA-responsive protein-related	1.41698	2.65196	1.00824	-0.0987791	0.846274	-0.493708	1.73026	1.50397	0.173563	1.77706	2.21621	0.239641
	At4g18450	ethylene-responsive factor, putative	0.50147		-2.43261	-0.464943		-1.73333		0.00299269			1.7939
	At4g00880	auxin-responsive family protein	-2.31542	0.361923	0.70387	0.548365	0.538371	1.67282	-0.677922	-0.308061	-1.27292	1.143	-0.521766	0.36837
	At1g75750	GASA1 (GAST1 PROTEIN HOMOLOG 1)	-0.179244	-1.07202	-1.48978	0.468792	0.763168	-0.537759	0.424355	-0.258746	-0.565097	0.864069	-0.11176	-0.853206
	At1g29460	auxin-responsive protein, putative	0.899113	-0.89383	0.355509	1.46353	-0.287693	0.619361	1.4787	-0.1752	-1.63469	2.97848	-0.619456	0.113281
	At1g66690	S-adenosyl-L-methionine:carboxyl methyltransferase family protein	2.43694	2.74839	2.1052	0.376974	0.516009	-7.3892e-05	0.560804	0.814717	-1.1282	0.359921	0.886545	0.462979
	At1g66720	S-adenosyl-L-methionine:carboxyl methyltransferase family protein	2.68114	3.97094	3.12568	0.278085	0.881692	0.165768	-0.325237	0.211346	0.159283	-0.540848	1.1344	-5.54586e-05
	At2g06050	OPR3 (OPDA-REDUCTASE 3); 12-oxophytodienoate reductase	0.355597	-1.08878	-1.36858	-0.596368	0.504556	-1.24347	-1.20043	-1.32512	0.92348	-1.66305	0.731278	0.28553
	At3g25770	AOC2 (ALLENE OXIDE CYCLASE 2)	-0.280309	2.79456	-0.256562	-0.804472	0.433082	-0.0925374	-0.600813	0.698656	0.353123	-0.72987	1.55404	-0.435118
	At4g29740	CKX4 (CYTOKININ OXIDASE 4); amine oxidase/ cytokinin dehydrogenase	-0.322379	-1.70845	-0.0664576	-0.398018	-3.39754	0.149822	-0.304108	-1.65954	0.0783787	-1.55324	-4.20554	-0.030427
lipid metabolism	At2g38540	LP1, LTP1; calmodulin binding	0.16477	-1.07229	-0.319684	0.291283	-0.499238	0.180978	0.675558	-0.0269843	-0.390688	2.35896	0.108746	0.948037
	At1g06120	fatty acid desaturase family protein		0.0458175			-1.71373		-0.347232	-0.135138	-0.227381	-0.444919	-0.197926	-0.3049
	At1g52570	PLDALPHA2 (phosphlipase D alpha 2)	0.845293	1.38339	1.37976	-0.183685	0.0572359	-0.421246	-0.233326	-0.439946	-0.145605	-0.742983	-0.240659	-0.398873
	At1g77590	LACS9 (LONG CHAIN ACYL-COA SYNTHETASE 9); long-chain-fatty-acid-CoA ligase			-2.19798			-1.83514			-0.379424			-2.2095
	At1g04290	thioesterase family protein	-1.18397	4.10937	-0.0363015	0.128183	4.36053	-1.5807	-1.02319	0.561217	-1.63468	-1.11347	3.34917	-4.57924
	At4g28130	DGK6; diacylglycerol kinase accessory domain-containing protein	0.0395435	-1.60305	-0.56755	-0.560861	-0.404412	-1.47696	-1.44394	-1.26061	0.0985767	-1.28517	0.478253	-0.770832
	At4g33790	G7, FAR3, CER4 (ECERIFERUM 4); fatty acyl-CoA reductase (alcohol-forming)			0.428721			0.528628	1.57372	-0.417771	-1.95705	2.71423	-0.62087	-0.0326484
	At3g18000	NMT1, PEAMT, XPL1 (XIPOTL 1); methyltransferase/ phosphoethanolamine N-methyltransferase	1.7862	1.98218	1.85787	1.11206	0.669452	0.124448	0.79206	0.453996	0.0615083	0.505317	0.227107	0.713422
	At1g48600	phosphoethanolamine N-methyltransferase 2, putative (NMT2)	1.80755	1.91826	1.11692	1.15316	0.193287	0.286711	0.270988	-0.067815	-0.174763	0.431525	-0.210301	-0.217716
	At1g55320	AAE18 (ACYL-ACTIVATING ENZYME 18); ligase	-0.120309	0.213201		0.404809	0.0495614		-0.438409	1.45716	-1.19069	1.07555	1.02063	-3.72427
	At4g22753	SMO1, SMO1-3 (STEROL 4-ALPHA METHYL OXIDASE 1-3); 4,4-dimethyl-9beta,19-cyclopropylsterol-4alpha-methyl oxidase	1.24661	2.24597	0.767859	0.109805	0.00907445	0.371433	-0.213209	2.34075	1.02751	0.122741	2.05322	0.955835
	At5g07000	ST2B (SULFOTRANSFERASE 2B); hydroxyjasmonate sulfotransferase	0.0615597	-0.46994	-0.101766	-0.492243	1.23539	-0.895505	-0.429667	0.730155	-0.633424	-0.54786	0.752383	-1.39716
major CHO metabolism	At4g09020	ISA3 (ISOAMYLASE 3)	-0.178364	-0.932199	0.514968	-0.195187	-0.928658	0.19317	-0.459808	-2.71363	0.35778	-0.106453	-0.590293	0.420132
metal handling	At1g03980	ATPCS2 (phytochelatin synthase 2); glutathione gamma-glutamylcysteinyltransferase	0.959964	0.143262	-0.197452	0.683112	-0.854185	-0.104599	0.728964	-1.79045	-0.180399	-0.237584	-0.097159	-0.0985898
	At4g19070	cadmium-responsive protein / cadmium induced protein (AS8)	0.0938421	-0.762346	-0.192988	0.183822	-2.69356	-0.120689	-0.90432	0.753628	-0.676825	-1.25683	-1.61246	-0.0414895
minor CHO metabolism	At1g22210	trehalose-6-phosphate phosphatase, putative	0.169126	-0.181877	-0.245917	0.618823	0.15401	-0.339643	-0.399061	1.53689	-0.312619	-0.527906	3.1366	-0.389556
	At1g49350	pfkB-type carbohydrate kinase family protein	-0.563641	1.61645	1.50752	0.166061	-0.992375	0.037653	1.11152	1.491	0.681406	1.29943	0.944439	0.716114
	At3g57520	SIP2 (Arabidopsis thaliana seed imbibition 2); hydrolyzing O-glycosyl compounds	0.499396	-0.378154	0.661717	0.270651	-1.89732	0.239873	-0.851788	-0.595959	0.405661	-0.725371	-3.19434	0.788794
	At4g26260	MIOX4; inositol oxygenase	1.21907	2.02317	1.59209	0.37018	0.145664	-0.3216	-0.256536		1.07285	0.601294		1.45028
miscellaneous	At1g78270	AtUGT85A4 (UDP-glucosyl transferase 85A4); UDP-glycosyltransferase/ glucuronosyltransferase/ transferase, transferring hexosyl groups	0.531426	0.115894	0.17768	0.376195	-2.5768	0.348052	-0.772244	-0.0568948	-0.463346	-0.744861	-1.98946	-0.591185
	At1g18280	protease inhibitor/seed storage/lipid transfer protein (LTP) family protein	0.672036		-0.110207	0.254096		-0.187273	-0.462385	-0.72961	0.0572621	-1.14179	-2.91299	-0.0608961
	At1g77290	tetrachloro-p-hydroquinone reductive dehalogenase-related	1.30232	-0.713307	-0.730198	-0.298237	1.58498	-0.93236	-0.720454	-1.07512	-1.88399	-0.686939	0.509175	-1.45208
	At1g44080	F-box protein-related / C-type lectin-related	0.0178128	-0.127473	0.836266	0.279216	-0.319632	0.27011	-0.0687857	-0.415457	0.419091	-0.021086	-1.59445	-1.34679
	At1g32780	alcohol dehydrogenase, putative	0.807027	-0.115531	0.275066	0.271163	-2.695	0.0466869	-0.443572	-0.439124	-1.10142	-0.827078	-2.71076	-0.74208
	At2g23990	plastocyanin-like domain-containing protein	0.447554	-0.34854	-0.0208568	0.953284	-2.20515	-0.509083	0.643925	-0.443409	0.451774	0.207214	-1.84344	-0.286576
	At2g33230	flavin-containing monooxygenase, putative / FMO, putative	0.826097	-0.110306	-0.159976	0.499771	-2.08759	-0.287852	-0.176762		-0.201949	0.103765		-0.270688
	At3g07450	protease inhibitor/seed storage/lipid transfer protein (LTP) family protein	-0.317501	1.62292	-0.643976	-1.01965	1.18831	-1.3568	-0.42781	1.5024	1.59727	-1.26728	2.01448	-0.274953
	At3g22250	UDP-glucoronosyl/UDP-glucosyl transferase family protein	1.7967	1.65221	1.65021	0.0668078	-0.588112	0.210382	0.102409	0.283777	-0.285481	0.185941	-0.435544	-0.12323
	At3g47670	enzyme inhibitor/ pectinesterase/ pectinesterase inhibitor	-0.28775	-0.45832	-0.305718	-0.135996	-2.85349	0.00205743	-0.751657	0.663064	0.575388	-0.562578	-1.48526	0.325889
	At4g15270	glucosyltransferase-related	-0.361221	0.258041	0.414337	-0.321186	0.443291	-1.83863	0.0691529	0.149782	-0.563904	-0.786191	-0.171049	-0.438547
	At5g06905	CYP712A2; electron carrier/ heme binding / iron ion binding / monooxygenase/ oxygen binding	-0.929703	-2.32256	-1.72877	0.93888	-0.49494	-0.145326
	At1g18690	transferase/ transferase, transferring glycosyl groups	-0.415904	-0.533023	0.24912	-0.48414	-0.717579	0.429775	-0.631264	-0.114598	-2.25013	-0.633746	-0.508028	0.341326
	At5g28510	BGLU24 (BETA GLUCOSIDASE 24); catalytic/ cation binding / hydrolase, hydrolyzing O-glycosyl compounds	1.22216	2.11306	1.38256	0.577325	1.28094	0.193924	1.54664	1.99615	2.75846	1.69742	2.93421	5.20754
	At5g19440	cinnamyl-alcohol dehydrogenase, putative (CAD)	0.277627	-0.436098	0.111497	0.376345	-3.27653	0.364443	-0.407753	-0.777504	-0.966531	-0.552693	-1.99393	-0.508665
	At1g73040	jacalin lectin family protein	1.31495	1.96538	1.01619	1.17684	1.34382	-0.335496	0.707893	1.10261	-1.69212	1.32007	0.959615	0.3388
	At1g57750	MAH1, CYP96A15 (CYTOCHROME P450 96 A1); midchain alkane hydroxylase/ oxygen binding							1.35202	-0.119995	-1.83752	3.13014	-0.737321	0.617711
	At1g31710	copper amine oxidase, putative	2.64906	3.68609	2.92698	2.02006	2.38894	0.126751	-0.0384948	0.6853	-0.0314208	-0.387282	0.879047	-0.126571
	At3g26270	CYP71B25; electron carrier/ heme binding / iron ion binding / monooxygenase/ oxygen binding	0.251802	-0.0425	0.392765	0.255581	-3.29652	0.0879381	-0.522471	-0.855895	-0.668058	-1.34742	-3.43116	0.197477
	At2g44450	BGLU15 (BETA GLUCOSIDASE 15); catalytic/ cation binding / hydrolase, hydrolyzing O-glycosyl compounds	1.43224	0.40539	0.602204	1.75497	0.0710478	0.359726	1.63954	0.940922	-0.492518	2.76372	0.564392	1.11743
	At1g27130	GST12, ATGSTU13 (ARABIDOPSIS THALIANA GLUTATHIONE S-TRANSFERASE TAU 13); glutathione transferase	1.94275	2.4992	1.9637	1.53794	2.02866	0.267312	0.784075	0.786979	0.580723	1.39535	1.06482	0.742051
	At5g25140	CYP71B13; electron carrier/ heme binding / iron ion binding / monooxygenase/ oxygen binding	-0.0936189	-0.573611	0.256782	-0.678548	-2.37027	0.0753203	0.27064	-1.43498	0.798374	-1.12982	-1.81277	0.101801
	At2g19010	GDSL-motif lipase/hydrolase family protein	-1.19694			-0.269016			0.191169	1.27075	0.604743	0.836368	3.01459	-0.187786
	At2g23250	UGT84B2 (UDP-glucosyl transferase 84B2); UDP-glycosyltransferase/ abscisic acid glucosyltransferase/ transferase, transferring glycosyl groups	-0.263782	0.359887	-0.0666453	-3.14304	-0.0422492	-0.211121	-0.303056	-0.411961	1.14551	-1.24078	-0.0887258	-0.0888913
	At2g29320	tropinone reductase, putative / tropine dehydrogenase, putative	-0.119257	-0.447707	0.306773	0.303843	-1.09179	0.610344	0.453353	-0.400953	-1.52291	-1.17696	-0.961646	-1.44721
	At2g45510	CYP704A2; electron carrier/ heme binding / iron ion binding / monooxygenase/ oxygen binding	-0.184283	-1.47546	0.67036	0.222946	-2.02811	1.02944	-0.496899	-1.62713	0.116576	-2.14498	-2.55851	0.293689
	At3g56060	glucose-methanol-choline (GMC) oxidoreductase family protein	-0.00682175	-1.22061	0.00432856	0.33312	-2.96956	-0.222494	0.57297	-0.909818	0.673551	-0.226796	-2.29729	0.314249
	At5g50590	AtHSD4 (hydroxysteroid dehydrogenase 4); binding / catalytic/ oxidoreductase	-0.631628	-2.22318	-1.54206	0.630613	-0.0260997	0.0711376
	At1g59610	ADL3 (ARABIDOPSIS DYNAMIN-LIKE 3), CF1; GTPase	1.25345	2.92064	2.85492	-0.521729	0.652922	-0.204828	0.962749	2.43028	1.76961	0.466452	3.11673	2.05173
	At1g52400	BGL1, BGLU18 (BETA GLUCOSIDASE 18)	0.418754	0.817073	0.771855	0.381973	0.29136	0.287382	2.14816	4.77768	2.04942	3.40776	5.47887	6.14284
	At1g54020	myrosinase-associated protein, putative	3.26189	3.35186	3.12454	1.63368	1.36021	1.4751	3.94745	3.22169	2.90105	4.99449	2.58921	3.70325
	At3g26830	PAD3 (PHYTOALEXIN DEFICIENT 3), CYP71B15; dihydrocamalexic acid decarboxylase							1.19829	0.55007	2.09133	1.42965	2.21137	1.95863
	At4g13260	YUC2 (YUCCA2); flavin-containing monooxygenase	-0.52144	-0.970225	-0.188617	-0.40157	-0.136359	-0.382485	-1.15429	0.757201	0.798619	-1.06596	1.32962	-1.3158
mitochondrial electron transport / ATP synthesis	At3g06310	NADH-ubiquinone oxidoreductase 19 kDa subunit (NDUFA8) family protein	0.127829	-0.923163	-0.80646	-1.07681	0.856712	-1.40464	-0.877825	-1.34483	0.802845	-1.32145	0.816504	0.166511
not assigned	At1g03050	epsin N-terminal homology (ENTH) domain-containing protein / clathrin assembly protein-related	0.251253	1.53064	0.30691	-0.193559	-0.0634019	-0.46723	0.0275347	0.525007	0.309628	0.0030604	0.681285	-0.186576
	At1g77710	INVOLVED IN: biological_process unknown; LOCATED IN: cellular_component unknown; EXPRESSED IN: 24 plant structures; EXPRESSED DURING: 15 growth stages; CONTAINS InterPro DOMAIN/s: Ubiquitin-like, Ufm1 (InterPro:IPR005375); Has 170 Blast hits to 170 proteins in 79 species: Archae - 0; Bacteria - 0; Metazoa - 105; Fungi - 0; Plants - 27; Viruses - 0; Other Eukaryotes - 38 (source: NCBI BLink).	-1.49565	0.70557	-3.66021	-2.51491	0.861119	-6.17769	-0.491902	-0.444984	0.76531	-2.24235	0.376633	-6.18148
	At1g15415	The protein encoded by this gene was identified as a part of pollen proteome by mass spec analysis. It has weak homology to LEA (late embryo abundant) proteins	2.15601	-0.254746	0.0162951	1.89509	-2.73611	-0.0280452	-0.673586	-0.804984	-1.45558	-0.849657	-4.52273	-0.713539
	At1g08300	FUNCTIONS IN: molecular_function unknown; INVOLVED IN: biological_process unknown; LOCATED IN: endomembrane system; BEST Arabidopsis thaliana protein match is: ATP binding (TAIR:AT4G13750.1); Has 55 Blast hits to 51 proteins in 25 species: Archae - 0; Bacteria - 0; Metazoa - 16; Fungi - 0; Plants - 21; Viruses - 0; Other Eukaryotes - 18 (source: NCBI BLink)	0.539952	-0.0632404	0.859057	0.314835	-2.20159	0.654256	-0.0386675	-0.424425	-0.441921	-0.657448	-3.52965	0.190663
	At1g16630	unknown protein			-0.900007			-0.767724		0.460824	2.25432		0.178089	-0.0866306
	At1g24270	unknown protein	-0.204773	-0.234071	-0.830262	-0.157811	1.05449	-0.758352	-0.798186	-0.672469	0.352742	-1.2759	0.914023	-0.220971
	At1g25370	unknown protein	1.08228	-0.268552	-0.464963	0.442032	-2.32623	-0.264476	-0.00940359	-0.523105	-0.200165	-0.786353	-2.37592	-0.290037
	At1g18420	CONTAINS InterPro DOMAIN/s: Uncharacterised protein family UPF0005 (InterPro:IPR006214); BEST Arabidopsis thaliana protein match is: AtALMT9 (aluminum-activated malate transporter 9); anion channel (TAIR:AT3G18440.1); Has 336 Blast hits to 334 proteins in 83 species: Archae - 0; Bacteria - 112; Metazoa - 1; Fungi - 9; Plants - 203; Viruses - 0; Other Eukaryotes - 11 (source: NCBI BLink).	0.217064	-1.09609	0.967214	0.106391	-1.3317	1.15927	0.324717	-1.27515	0.537091	2.54174	-2.06143	0.521828
	At1g76750	unknown protein	0.300206		-0.737626	-1.99762		-2.07944	-0.0638174		-0.711803	-0.135947		-1.07004
	At1g74630	pentatricopeptide (PPR) repeat-containing protein	0.860789	3.20853		0.291717	0.793662		-0.237637	0.158994	-0.621685	0.232518	-0.270629	-0.554556
	At1g18730	NDF6 (NDH DEPENDENT FLOW 6)	-0.484831		0.0345927	-0.181001		0.00235459	0.773278	-1.06895	-1.13444	2.38515	-1.35169	-0.270603
	At1g06010	unknown protein	-0.279842	-0.904726		-0.897191	0.733704		-1.49759	-0.354203	-3.41057	-0.794978	0.829976	-2.9845
	At1g80320	oxidoreductase, 2OG-Fe(II) oxygenase family protein	-0.232077	-0.729733	-1.50408	0.699145	0.912389	-0.376504	0.0942215	-0.694738	-0.581677	0.223141	-0.00742515	-0.587497
	At1g10280	unknown protein	0.921059	-0.525874	-0.268024	0.656291	-2.66809	-0.0433882	-0.47105	-0.0140907	-0.252649	-0.830756	-1.56307	-0.450528
	At1g27640	unknown protein	1.42284	-1.69353		0.383419	-2.85549		-0.580067	-1.37071		-0.85178	-3.90822
	At1g78430	FUNCTIONS IN: molecular_function unknown; INVOLVED IN: biological_process unknown; LOCATED IN: cellular_component unknown; EXPRESSED IN: 16 plant structures; EXPRESSED DURING: 8 growth stages; BEST Arabidopsis thaliana protein match is: tropomyosin-related (TAIR:AT1G17140.2); Has 36552 Blast hits to 19717 proteins in 1278 species: Archae - 377; Bacteria - 3766; Metazoa - 19812; Fungi - 2701; Plan…			-1.03247			-3.17294			-0.46419			-3.2517
	At1g60460	unknown protein	0.544693	-0.833578	0.238952	0.542497	-3.4394	-0.0834875	0.283378	-1.09642	-0.365162	-0.62333	-3.55609	-0.176985
	At2g36920	unknown protein	0.0684234	0.365102	0.176393	0.491562	0.552474	-0.142841	-0.138876	-0.293666	1.68907	1.60063	0.0473641	0.305037
	At2g20250	unknown protein	0.268255	0.35539	0.522286	0.603712	2.26088	-1.871	-0.398529	-0.435325	-0.0102784	0.923422	1.56491	-1.15647
	At2g01330	transducin family protein / WD-40 repeat family protein	0.0618086			-0.280406			-0.572929	0.437894	0.788337	-0.940956	-1.25939	0.169942
	At2g42180	unknown protein	0.364646	-0.191572	-0.420698	0.34002	-2.06428	0.0218354	0.106893	0.10567	-1.40232	0.311634	-1.61577	-2.19337
	At2g15440	unknown protein	-0.08606	-0.723453	-0.0304466	-0.850993	-4.58805	0.275111	-0.728346	-0.280347	-0.408677	-2.02349	-3.46451	-0.175013
	At2g03180	unknown protein	0.547685	0.937411	0.231696	0.941362	-0.0966825	-0.152865	-0.0430471	-1.25244	-1.05251	-0.338661	-2.88257	-0.208208
	At2g25950	unknown protein	1.56469	-0.528301	-0.375069	1.6859	-0.819159	-0.000835918	-0.70205	-0.389937	-0.0103504	-0.625046	-2.08461	-0.102247
	At3g16730	unknown protein	0.108676	-0.624674	0.195607	0.333918	-2.09938	-0.292799	0.0552765	-0.356808	0.266507	-0.533472	-2.26709	0.0615881
	At3g50570	hydroxyproline-rich glycoprotein family protein	-0.0538373	2.5227	0.337605	-0.0185381	-0.096457	0.261803	-0.139798	0.804786	0.682879	-0.0198988	0.382857	0.444336
	At3g61170	pentatricopeptide (PPR) repeat-containing protein	1.36967	0.833047	1.92262	0.817265	-0.749133	0.200298	-0.0603845	-0.51218	-0.156248	0.313437	-1.40681	0.286395
	At3g57210	FUNCTIONS IN: molecular_function unknown; INVOLVED IN: biological_process unknown; LOCATED IN: cellular_component unknown; CONTAINS InterPro DOMAIN/s: Protein of unknown function DUF626, Arabidopsis thaliana (InterPro:IPR006462); BEST Arabidopsis thaliana protein match is: emb2204 (embryo defective 2204) (TAIR:AT1G22090.1); Has 57 Blast hits to 56 proteins in 1 species: Archae - 0; Bacteria - 0; …	-0.167366			-2.37502			-0.290385			-0.64948
	At3g50010	DC1 domain-containing protein	0.237955	-0.332354	0.0372918	0.0329375	-2.10243	0.159468	-0.163412	0.999551	-1.27425	-0.294624	-0.46459	-1.19488
	At3g05090	transducin family protein / WD-40 repeat family protein	-1.52806	2.28256	-0.10273	-1.98039	-1.05344	-0.171751	-0.952662	-0.0140911	0.453882	-2.9347	-1.56703	0.0419083
	At3g57360	unknown protein	0.00876734	-1.73269	-0.16637	-0.567242	-0.141938	-0.17508	-0.40097	-0.024139	0.770467	-0.63165	0.455539	0.530791
	At3g27350	unknown protein	-0.346095	1.01786	-0.880019	-0.80127	0.807758	-0.253333	-0.323375	-0.641103	0.690072	-0.601377	0.96789	-0.33051
	At3g26880	self-incompatibility protein-related	0.17277	1.53879	-0.280528	-1.1046	0.660124	-1.11502	-0.774977	-0.782731	0.157429	-2.77946	0.225892	-1.0775
	At3g45500	FUNCTIONS IN: molecular_function unknown; INVOLVED IN: biological_process unknown; LOCATED IN: cellular_component unknown; BEST Arabidopsis thaliana protein match is: zinc finger (C3HC4-type RING finger) family protein (TAIR:AT3G45580.1); Has 40 Blast hits to 38 proteins in 2 species: Archae - 0; Bacteria - 0; Metazoa - 0; Fungi - 0; Plants - 40; Viruses - 0; Other Eukaryotes - 0 (source: NCBI BL…	-0.00839061	-0.355297	0.493529	0.41974	-0.482235	0.470598	0.0215044	-0.0999337	-0.356524	-0.117206	1.67617	-0.956659
	At3g45443	unknown protein	0.575657	0.0786699	-0.347725	0.23309	0.357994	-0.904305	-0.364562	0.338684	0.512795	1.45405	2.11113	0.012361
	At3g25950	FUNCTIONS IN: molecular_function unknown; INVOLVED IN: biological_process unknown; LOCATED IN: endomembrane system, integral to membrane; EXPRESSED IN: stem, male gametophyte, sepal, pedicel; EXPRESSED DURING: 4 anthesis; CONTAINS InterPro DOMAIN/s: TRAM, LAG1 and CLN8 homology (InterPro:IPR006634); BEST Arabidopsis thaliana protein match is: DNA-binding storekeeper protein-related (TAIR:AT5G1428…								-0.409842			1.30857
	At3g27490	DC1 domain-containing protein	-0.134077	0.93454	-0.465047	-1.18895	1.09002	-0.609748	-1.33237	-0.699909	-0.448797	-1.78098	1.0038	-1.12962
	At3g24630	unknown protein	0.96169		0.380899	0.435611		-0.839425	1.02099	0.357679	0.201094	1.20747	2.60074	1.69225
	At3g16070	unknown protein	1.4895	-0.573592	0.0985815	0.472092	-1.76795	-0.139243	0.516282	-1.41275	-0.192027	-0.969692	-3.12733	-0.224917
	At3g60070	FUNCTIONS IN: molecular_function unknown; INVOLVED IN: biological_process unknown; LOCATED IN: membrane; EXPRESSED IN: 24 plant structures; EXPRESSED DURING: 15 growth stages; CONTAINS InterPro DOMAIN/s: Major facilitator superfamily, general substrate transporter (InterPro:IPR016196); BEST Arabidopsis thaliana protein match is: unknown protein (TAIR:AT2G44280.2); Has 789 Blast hits to 778 protei…	-1.0603	-0.741431	0.102055	1.32018	0.178614	0.475481	0.636332	-0.138212	-0.162242	1.60798	-0.0388565	0.344135
	At3g59840	unknown protein	0.497541	0.0255528	0.0724597	0.642843	0.406647	-0.080687	0.732471	-0.116698	-0.377013	2.79452	-0.131635	0.0981889
	At3g28700	unknown protein	2.16144	3.46743	2.20084	1.10814	1.31809	0.59974	0.286432		1.3263	0.624317		1.09472
	At4g26910	2-oxoacid dehydrogenase family protein	0.620909	0.693186	-0.462431	1.0086	-1.20911	-0.5831	-0.324676	-1.07545	0.863749	-0.506068	-2.10273	0.0436717
	At4g34830	LOCATED IN: chloroplast; EXPRESSED IN: 21 plant structures; EXPRESSED DURING: 13 growth stages; CONTAINS InterPro DOMAIN/s: Pentatricopeptide repeat (InterPro:IPR002885); BEST Arabidopsis thaliana protein match is: EMB2745 (EMBRYO DEFECTIVE 2745) (TAIR:AT5G39710.1); Has 19818 Blast hits to 5849 proteins in 171 species: Archae - 3; Bacteria - 16; Metazoa - 570; Fungi - 397; Plants - 17732; Viruses…	-0.879062	3.38678	0.45894	0.603207	1.85169	0.390994	0.022252	0.391538	-0.154613	0.558116	-1.32147	0.0691092
	At4g29310	unknown protein		3.52953	-0.0460635		1.65103	0.426034		2.9079	-0.124659		1.77261	0.0470793
	At4g29520	LOCATED IN: endoplasmic reticulum, plasma membrane; EXPRESSED IN: 23 plant structures; EXPRESSED DURING: 13 growth stages; CONTAINS InterPro DOMAIN/s: Saposin B (InterPro:IPR008139); Has 120 Blast hits to 120 proteins in 43 species: Archae - 2; Bacteria - 0; Metazoa - 42; Fungi - 10; Plants - 19; Viruses - 0; Other Eukaryotes - 47 (source: NCBI BLink).	0.530709	-0.363053	-0.462157	0.174896	0.521506	-0.336917	-0.155167	1.15011	0.65941	2.04815	1.85914	0.791627
	At4g02450	glycine-rich protein	1.05714	-0.0427223	1.06969	2.37814	-0.589789	1.3207	0.257235	0.742684	-0.987469	1.74211	0.281336	1.65804
	At4g32670	zinc ion binding	0.284746	-0.87806	0.29248	0.194971	-0.636274	0.20702	0.413653	0.21454	-0.116256	0.881271	-1.69823	0.177788
	At4g29820	CFIM-25	-0.248512	1.22747	-0.263017	-0.780294	0.940601	-0.210739	-0.0364187	-0.244384	0.450833	-0.725875	1.63543	-0.043095
	At4g02530	chloroplast thylakoid lumen protein	0.244693	1.00753	0.0570124	-0.108989	-0.828083	-0.96895	0.837416	-0.763502	-0.461535	1.79388	-0.607559	-0.0315094
	At4g25770	unknown protein	0.468061	0.251241	0.0316887	1.02841	1.11886	0.171008	0.947002	0.0256021	-0.718477	-0.802138	-0.124996	0.330023
	At5g06920	FLA21 (FASCICLIN-LIKE ARABINOGALACTAN PROTEIN 21 PRECURSOR)	0.213581	0.397323	-0.0120055	0.155248	-1.66587	-0.293568	-0.558356	-1.37169	0.485621	-1.08828	-2.59949	0.116829
	At5g06830	unknown protein	-0.0319487	0.990453	-0.703239	-0.755116	0.372389	-2.51692	-0.166179	0.739663	-0.233889	-0.65067	1.44645	-0.68696
	At5g40900	unknown protein	0.464931	-0.107163	0.340939	0.468753	-2.00545	0.628829	-0.205175	-0.736703	-0.685819	-0.0803634	-2.97736	-0.0287944
	At5g02000	unknown protein	-0.0816825	0.728087	-0.179063	-0.410089	-2.53127	-0.275374	0.104367	-0.205667	0.540432	-1.35963	-2.44765	-0.159764
	At5g04730	unknown protein	0.789499	-0.525725	-1.71895	-0.22729	0.493638	-0.920256	-0.804265	-0.847962	-0.0859262	-0.854465	0.79753	-0.678987
	At5g09950	pentatricopeptide (PPR) repeat-containing protein	0.996279	0.501118	-0.0855999	-1.07503	-0.464936	-0.321103	-0.913098	-1.17553	-2.68003	-1.61758	-2.54553	-2.00258
	At5g47860	unknown protein	-0.088541	-0.138113	-0.122404	-0.472434	-1.85887	0.172872	-0.799126	-0.530322	0.781205	-0.976804	-1.20855	0.349004
	At5g50290	unknown protein	-0.464959	-0.0670102	-0.290358	-0.595351	-0.785353	-0.0704874	-0.292075	-2.59195	0.623534	-0.643329	-0.375673	-0.398284
	At5g03460	unknown protein	1.63638	-1.12025	-0.018988	2.3074	-0.130094	0.111551	0.862656	0.538777	-1.40911	1.56685	-0.279556	0.400893
	At5g11120	unknown protein	-0.348422		-0.947437	-0.524751		-1.0785	-0.846764	-0.807456	-0.971395	-1.5991	0.958649	-1.4379
	At5g64770	unknown protein							1.14135	-0.236585	-1.72782	2.47348	-1.08205	-0.042535
	At5g22310	unknown protein	0.444051	-1.53714	-0.466237	-0.0939609	1.20306	-0.604815	-1.02088	-1.64483	-0.395747	-1.17271	-1.05338	0.95651
	At5g64880	unknown protein	-0.145092	-0.560261	-0.770899	-0.972311	-0.172	-0.272821	-0.67301	-0.766726	1.31849	-1.33432	-0.759791	-0.350909
	At5g09620	octicosapeptide/Phox/Bem1p (PB1) domain-containing protein	-0.366101	-0.186181	0.27785	0.140967	-1.04026	0.458362	-0.910162	0.0583865		-0.961687	-1.54327
	At5g66090	unknown protein	0.778217	0.266587	0.092596	1.04659	-0.661004	-0.131014	-0.288948	-0.136276	-1.82937	-0.641554	-3.07782	-1.34646
	At5g14300	ATPHB5 (PROHIBITIN 5)	0.780589	-0.0767056	-0.35639	0.296021	-1.68199	-0.416333	0.4244	-0.647105	-0.409676	-0.648564	-2.05823	-0.623355
	At5g09940	unknown protein	-0.345699	-0.0565566	-0.137914	-0.0306995	-2.06756	0.108316	-0.712206	0.570971	-0.244966	-1.00637	-1.33502	-0.401286
	At4g18610	LSH9 (LIGHT SENSITIVE HYPOCOTYLS 9)	-0.166372	-0.346749	-0.700224	-0.545536	-0.124514	-0.64909	-0.575265	-0.316751	0.91953	-0.766204	1.66962	0.111534
	At3g60780	unknown protein	1.0299	0.228542	-0.234282	0.512279	-0.181624	-1.66678	-2.23331	-0.699839	-1.2324	-0.169293	-0.364962	-3.20939
	At1g76960	unknown protein	-0.480334			-2.67445			0.082346		-0.667285	-0.00518064		-4.30911
	At4g26950	unknown protein							0.0274225	-0.196903	-1.12637	-2.45537	-0.239445	-0.85771
	At4g12960	gamma interferon responsive lysosomal thiol reductase family protein / GILT family protein	1.62248	1.86844	1.88355	0.440161	-0.201513	-0.106401	-0.276234	0.0714972	-0.351115	-0.467597	0.247124	-0.451743
	At2g32970	unknown protein	0.109749	-0.610308	-0.980067	-0.446852	0.175661	-0.922986	-0.729983	-0.541434	0.527229	-0.931202	1.20309	0.221595
	At2g44200	unknown protein	-0.330054	-0.303223	-1.29773	-0.889771	0.903226	-1.64637	-1.45963	-1.06708	-0.0944864	-1.83721	0.727888	-1.12527
	At5g35480	unknown protein							1.22065	-1.31704	-1.81062	2.3021	-1.58836	-0.088399
	At5g06200	integral membrane family protein	-0.645116	0.985551	-0.330549	-0.697307	-0.772118	-0.133262	-0.234111	1.15576	0.052418	-0.663947	-0.0144751	-0.257135
	At5g05480	unknown protein	0.851061	1.5286	1.21887	0.393998	0.199068	-0.451047	0.232098	0.723644	-0.224351	0.0079912	0.185956	0.320702
	At2g27280	unknown protein	-0.7305	0.167741	0.128761	-0.6863	0.141394	-0.435932	0.0832732	1.15694	0.248651	-2.0003	0.938465	0.416757
	At2g20500	unknown protein	0.0824066	0.573313	0.55714	-0.729607	-1.0367	0.523168	-0.368127	-0.527951	0.231756	-0.924417	-0.943621	-0.351396
	At1g48980	oxidoreductase	0.296266	-0.617206	-0.0163929	-0.0786837	-3.43431	0.187759	-0.553346	-0.840381	-0.52858	-1.53366	-3.29562	-1.0003
	At1g76160	sks5 (SKU5 Similar 5); copper ion binding / oxidoreductase	-0.895027		-0.430112	-1.96558		-0.900132	0.929732		-0.468855	-1.06306		-0.292906
	At3g01310	acid phosphatase/ oxidoreductase/ transition metal ion binding	1.16095	0.150883	0.100148	1.06785	-1.86203	0.0306689	-0.457816	-1.33087	-0.682174	-0.394303	-4.02715	-0.283147
	At5g08500	transmembrane CLPTM1 family protein	0.330213	2.1146	1.33231	-0.39518	0.516905	-0.114622	0.343838	0.173453	0.357946	-0.432812	1.19599	0.0155785
	At3g48200	unknown protein	0.354999			0.146693			-0.0522173	-0.727381	-2.19259	-0.06371	-0.605454	-0.119298
	At1g28135	unknown protein	-0.0234752	2.52233	0.167053	-0.296633	0.214267	-0.068315	-0.485186	-0.010776	-0.352455	-0.875761	-0.216535	-0.193137
	At1g43415	unknown protein	-0.101716	0.650149	-0.418042	0.13687	1.5482	-2.65819	-0.0344339	-0.815532	0.56841	0.170942	0.30181	0.0186661
	At1g45233	unknown protein	-0.174403	0.0612705	0.669777	-0.0343878	-0.093265	-0.0357784	0.434953	1.21812	3.1067	1.06551	-0.0872714	1.10843
	At2g04025	unknown protein		-0.590348	-2.6349		-0.507539	-2.49052	-0.548644	-1.05795	0.298629	0.229232	0.611945	-1.36132
	At2g07701	unknown protein	0.826185	-0.00617133	0.0892766	0.707047	-2.02711	-0.273466	0.164204	-0.281036	-0.78168	-0.13114	-2.57344	-0.532912
	At2g07713	unknown protein	0.00235215	0.393946	-0.415787	-0.566971	1.30099	0.0211565	-1.0401	-1.26999		-1.4972	0.429161
	At2g10175	transposable element gene	-0.431085	-0.496135	-0.334035	-0.86043	-1.19893	-0.10913	-0.421538	-0.353713	1.18552	-0.878111	-0.45785	-1.4118
	At2g36295	unknown protein	3.88908	5.29836	6.57863	0.693301	1.85255	2.31063	3.48274	5.23241	5.63791	3.94724	5.54438	6.32454
	At2g39855	unknown protein	0.217903	0.177832	0.113024	0.628229	1.7583	-0.492317	0.214475	0.0274748	-0.296768	0.793452	0.855534	-0.00139957
	At3g26616	unknown protein	-0.750122	2.90383	-0.285075	-0.340054	0.582155	-0.347047	-0.226156	0.118956	-0.515708	-0.313217	-0.584155	-0.693003
	At3g28190	unknown protein							-0.283367	-0.878344	0.647003	0.483305	1.97612	-1.24934
	At3g31910	FUNCTIONS IN: molecular_function unknown; INVOLVED IN: biological_process unknown; LOCATED IN: cellular_component unknown; CONTAINS InterPro DOMAIN/s: Region of unknown function DUF1985 (InterPro:IPR015410); BEST Arabidopsis thaliana protein match is: Ulp1 protease family protein (TAIR:AT5G45570.1); Has 221 Blast hits to 211 proteins in 56 species: Archae - 0; Bacteria - 55; Metazoa - 45; Fungi -…	-0.00196489	-1.66184	-3.28277	-3.4981	-2.38693	-2.00171	-0.445103	-1.84999	-0.0715588	-3.0997	-0.329675	-1.93424
	At4g02425	unknown protein	0.750331	0.777625	-0.265428	1.15969	0.770409	-0.905072	-0.202445	0.369951	0.451238	1.49147	0.882892	0.12228
	At5g19020	pentatricopeptide (PPR) repeat-containing protein	0.253837	0.115003	0.0733185	-0.142215	-1.80819	-0.184046	-0.341496	-0.598673	0.472241	-1.01779	-1.95982	-0.165859
	At5g28150	unknown protein	0.108615	-0.742653	0.246241	0.133656	-0.739981	0.190582	0.0191636	-0.304648	-0.308554	1.60367	-0.399439	0.275605
	At5g28730	unknown protein	-0.244428	-0.809875	1.08708	0.10182	-1.18786	0.913337	-0.159578		-0.74837	0.827982		0.863165
	At5g35695	unknown protein	-0.0751536	-0.474483		0.835406	-2.13404		-0.0559342	0.220491	-0.650584	0.11447	-0.0403483	-0.612574
	At5g48385	FUNCTIONS IN: molecular_function unknown; INVOLVED IN: biological_process unknown; LOCATED IN: cellular_component unknown; CONTAINS InterPro DOMAIN/s: Frigida-like (InterPro:IPR012474); BEST Arabidopsis thaliana protein match is: hydroxyproline-rich glycoprotein family protein (TAIR:AT3G22440.1); Has 987 Blast hits to 921 proteins in 78 species: Archae - 0; Bacteria - 16; Metazoa - 58; Fungi - 7;…	0.286901	0.984656	-2.74466	0.940505	1.78232	-0.0886644	0.745917	-0.71362	-0.674006	0.748188	-0.304099	-0.195504
	At5g65810	unknown protein	-1.56184	-0.806526	0.454076	-1.90063	0.241159	-0.649536	-1.55638	-0.326787	0.64602	-2.0356	1.2754	0.144551
	At1g23610	unknown protein	0.129053	-0.643044	-1.73278	-0.499883	0.154809	-1.01094	-0.39935	-0.579233	-0.587679	-0.602196	1.10934	-1.29393
	At1g36756	unknown protein	-0.4558		-1.20934	-1.24276		-1.14246	-1.00669	-1.80318	-0.63607	-1.26687	0.671978	-2.4249
	At1g52855	unknown protein	0.364095	1.75583	-1.08279	1.58857	-0.314467	-0.933145	-0.359821	0.787618	0.0284813	0.14513	-0.0871488	-0.0173558
	At1g66860	hydrolase	2.42203	3.54645	2.57743	1.23405	0.958695	0.749668	0.141321	0.340375	0.464966	0.457703	0.0820073	-0.0674872
	At2g05360	FUNCTIONS IN: molecular_function unknown; INVOLVED IN: biological_process unknown; LOCATED IN: cellular_component unknown; BEST Arabidopsis thaliana protein match is: F-box family protein-related (TAIR:AT1G64295.1); Has 29 Blast hits to 27 proteins in 4 species: Archae - 0; Bacteria - 0; Metazoa - 0; Fungi - 0; Plants - 29; Viruses - 0; Other Eukaryotes - 0 (source: NCBI BLink).							-1.19045	1.10079	1.21623	0.244389	2.74985	-0.889343
	At2g05564	transposable element gene	1.08874	2.06601	1.39049	0.0360216	-0.281038	0.597958
	At2g10380	transposable element gene	0.0655296	-0.00252097	-0.238499	-0.300268	-0.690645	-0.149959	-0.574154	-0.242837	1.52058	-0.735712	-0.666957	-0.0667007
	At2g29525	FUNCTIONS IN: molecular_function unknown; INVOLVED IN: biological_process unknown; LOCATED IN: cellular_component unknown; BEST Arabidopsis thaliana protein match is: phosphatidic acid phosphatase-related / PAP2-related (TAIR:AT3G54020.1); Has 352 Blast hits to 352 proteins in 78 species: Archae - 0; Bacteria - 4; Metazoa - 245; Fungi - 0; Plants - 50; Viruses - 0; Other Eukaryotes - 53 (source: …	0.286397	-0.482164	0.107652	0.617091	-2.83901	-0.154907	-0.238079	-0.0289001	-0.309581	0.163903	-1.62613	-0.962306
	At2g32880	meprin and TRAF homology domain-containing protein / MATH domain-containing protein	-0.277437	0.459023	0.230843	-0.0696667	0.787899	-0.376313	0.28128	0.0225553	-0.987467	0.133934	0.634288	1.49335
	At4g04398	transposable element gene							0.172108	0.36455	0.150698	0.968207	3.15979	-1.40651
	At4g07493	transposable element gene	2.11271	0.204851	0.228264	1.73626	-3.23639	0.128324	-0.0894779	-1.02661	-0.565751	-0.34229	-3.44524	0.200437
	At4g28870	unknown protein	-0.335824	-0.354262	0.535791	0.167801	-0.527351	0.389236	0.489336	0.423679	1.7344	0.194005	-1.74858	1.52066
	At4g34090	unknown protein	1.38089	3.92683	1.06102	-0.832905	0.915377	-0.558505	0.74819	3.42771	0.571781	0.441669	3.42735	0.663722
	At5g36090	transposable element gene	0.431795	0.327257		0.276903	0.0362931		-0.393834	0.734019	-0.23324	1.21922	0.0663061	-0.527946
	At5g38100	methyltransferase-related	1.42361	2.80212	1.42547	0.1626	0.657594	-0.449669	-0.461815	-0.0474031	-0.0983778	-1.08053	0.214033	0.607683
	At5g43460	lesion inducing protein-related	0.852002	-0.481205	-0.338573	0.954985	-3.21515	-0.275453	0.620977	-0.507633	0.606558	-0.261548	-2.60908	0.374233
	At5g44540	tapetum-specific protein-related	-0.38878	-0.0698868	-0.341559	-0.432512	-0.0788372	-0.381043	-0.358296	-1.15594	1.22971	-1.43214	-0.599068	-0.665743
	At5g46500	FUNCTIONS IN: molecular_function unknown; INVOLVED IN: biological_process unknown; EXPRESSED IN: 7 plant structures; EXPRESSED DURING: LP.06 six leaves visible, 4 anthesis, LP.04 four leaves visible, LP.10 ten leaves visible, LP.08 eight leaves visible; BEST Arabidopsis thaliana protein match is: disease resistance protein (TIR-NBS-LRR class), putative (TAIR:AT5G46260.1); Has 61 Blast hits to 44 …	-0.00849505	0.0557611	-0.162077	-0.628927	-1.8298	-0.0840799	-0.352443	-0.40505	1.35702	-1.35702	-1.40722	0.050876
	At5g52965	unknown protein	0.532759	-0.370693	0.049379	-0.10593	-3.16489	0.224028	-0.575547	-0.667033	-0.164089	-1.75782	-2.91653	-0.310119
	At5g55610	unknown protein	0.207474	-0.854704	0.0758525	-0.247232	-2.55256	0.235959	-0.0175529	-0.778473	0.485079	-0.754839	-1.75209	-0.0506979
	At5g60430	antiporter/ drug transporter	0.497329	-0.941476	-0.0818153	0.318588	-2.88471	-0.07674	-0.328977	-1.4633	0.0952218	-0.614439	-2.85841	-0.14196
	At1g19180	JAZ1 (JASMONATE-ZIM-DOMAIN PROTEIN 1), TIFY10A	3.11753	3.13595	3.07704	1.89766	1.95506	1.4118	2.02414	2.1935	0.444475	2.35407	2.02979	1.23812
	At5g13220	JAZ10 (JASMONATE-ZIM-DOMAIN PROTEIN 10), TIFY9, JAS1	3.64039	4.34343	3.64163	1.49099	1.24095	0.765725	0.0896543	0.339877	-0.0183717	0.327545	0.308062	0.316856
nucleotide metabolism	At4g29580	cytidine deaminase, putative / cytidine aminohydrolase, putative	-0.317422	1.11757	0.142859	-0.931781	-0.891387	-0.216835	-0.410174	-0.00679599	1.14021	-1.40516	-0.675031	0.21039
	At4g29700	type I phosphodiesterase/nucleotide pyrophosphatase family protein	1.93555			0.474097			3.65999	3.42013	1.2266	4.645	2.63143	2.83032
	At4g29710	phosphodiesterase/nucleotide pyrophosphatase-related	3.08677	2.88255	2.49209	2.11289	1.79857	0.393684	4.15827	4.14552	3.61214	4.85733	3.45984	4.15064
protein	At1g76050	pseudouridine synthase family protein			-1.29563			-0.631139	-1.23098	1.29211	0.766652	-3.59716	4.24343	-0.280475
	At1g60410	F-box family protein	-0.246229	0.0800186	-0.0791851	-0.361105	-0.323452	0.635079	-0.40456	0.486526	-0.62042	1.22565	-0.0570735	-0.407945
	At3g49450	F-box family protein	0.726683	2.23139	1.78708	-0.431183	0.559705	0.112136	0.118174	2.24778	1.7521	0.0709119	2.28417	2.29566
	At1g58450	peptidyl-prolyl cis-trans isomerase FKBP-type family protein			-0.348029			0.254269	-0.853423	-1.80317		-1.35675	0.588702
	At1g11910	aspartyl protease family protein	0.214878	0.326642	0.460612	1.01734	0.762122	-0.017711	0.779979	-0.146235	-1.32664	1.76875	-0.0051843	0.270142
	At2g11200	F-box family protein	-0.0610245	-0.306042	0.133717	0.205316	1.3276	-0.565283	0.0516579	-0.0452581	0.156413	0.073122	0.845603	0.124956
	At2g38020	VCL1, MAN, EMB258 | VCL1 (VACUOLELESS 1)	0.93652	1.62551	1.02112	0.154156	0.0441113	0.149985	0.308797	0.0251811	-0.017676	0.0119148	0.113163	0.339161
	At2g03670	CDC48B; ATP binding / ATPase/ nucleoside-triphosphatase/ nucleotide binding	0.536234	-0.261457	-1.3918	-0.585422	1.11324	-1.20913	-0.185727	-1.10747	-0.211661	-1.07573	0.741577	-0.728574
	At3g43430	zinc finger (C3HC4-type RING finger) family protein	0.696419	-0.0021239	-0.462394	0.179941	-2.11646	0.111498	-0.159405	0.0641147	-0.636944	-0.51126	-1.47474	-0.79149
	At3g63340	protein phosphatase 2C-related / PP2C-related	0.0888029	-0.431587	-0.0227922	0.160523	-0.104492	-0.180109	-0.650389	-0.488802	-0.30602	-0.719668	-0.651573	-2.0744
	At3g04840	40S ribosomal protein S3A (RPS3aA)	0.493884	-1.17003	0.165259	1.09564	-1.03177	0.393147	-0.545211	0.197102	1.12921	1.08915	-0.355529	1.81086
	At3g11510	40S ribosomal protein S14 (RPS14B)	0.372632	-0.15516	0.0151337	0.255623	-2.61184	-0.393649	-0.410263	-1.16313	-0.289498	-1.74958	-3.1247	-0.363472
	At3g13120	30S ribosomal protein S10, chloroplast, putative	0.974859	-0.28217	-0.47978	0.22122	-2.15264	-0.115629	-0.0578486	-0.0937307	-0.310481	0.0154044	-1.8845	-0.285786
	At3g28690	protein kinase, putative	-0.171534	0.283067	0.613661	-0.196137	0.137926	0.695501	0.0325387	0.0721129	-0.434591	-0.272346	-1.5716	-0.0206278
	At4g31230	protein kinase family protein	-0.551481	2.20585	0.0125195	0.356318	-0.112281	-0.347603	0.488569	1.02341	1.37747	0.105716	0.705139	0.758179
	At4g26890	MAPKKK16; ATP binding / kinase/ protein kinase/ protein serine/threonine kinase/ protein tyrosine kinase			-2.14893			-0.128834		0.74723	1.60341		0.0730358	0.290805
	At4g24480	serine/threonine protein kinase, putative			-0.07658			-0.0414064	-0.268834	2.12879	-1.26109	-2.21319	1.12308	-1.05439
	At4g20360	ATRAB8D, ATRABE1B (ARABIDOPSIS RAB GTPASE HOMOLOG E1B); GTP binding / GTPase/ translation elongation factor	0.13001	-0.0714154		0.870197	0.296541		1.08452	-1.19812	-1.53473	2.71761	-1.23512	-0.269046
	At4g02480	AAA-type ATPase family protein	0.0629904	0.502963	1.66573	1.03026	0.137728	2.24542	1.04878	0.968322	-0.509227	1.5409	0.841397	1.46539
	At4g18270	TRANS11; P-P-bond-hydrolysis-driven protein transmembrane transporter/ catalytic	-0.296809	-0.726718	-0.200103	-0.610784	-2.7245	0.0323399	-0.102408	-0.758118	0.800684	-0.747628	-2.42357	-0.0638839
	At5g46390	peptidase S41 family protein	-0.574119	0.258714	0.337983	-0.383551	-1.46492	-0.25986	-0.0558994	-0.415028	-0.99057	-0.0222108	-0.626543	-0.16369
	At5g19430	zinc finger (C3HC4-type RING finger) family protein	1.59597	0.284641	-4.95533	0.485133	-2.62668	0.00579873	0.0574111	-0.441791	-0.900107	-0.541479	-2.40609	-1.1217
	At1g72750	ATTIM23-2; P-P-bond-hydrolysis-driven protein transmembrane transporter/ protein transporter	-0.16161	-0.349056	-1.60891	-0.141513	-0.409948	0.614746	-0.873078	-0.547074	0.698646	-0.752109	-0.997558	0.53339
	At5g63760	IBR domain-containing protein	-0.1365	-0.568462	-0.119679	-0.305045	-2.63763	0.0526818	-0.546352	-0.173287	0.412596	-0.895344	-0.339179	0.135799
	At5g22860	serine carboxypeptidase S28 family protein	0.671851	-0.837175	-0.764882	-0.432637	0.746302	-1.91988	-0.0932153	-0.876898	-0.189646	0.473928	1.38758	-1.16512
	At3g52890	KIPK (KCBP-interacting protein kinase); kinase/ protein binding / protein kinase	-0.597187		0.333863	-0.734068		-0.0935488	0.0263639	-0.0490163	0.839014	-1.0207	0.650646	-0.797093
	At3g07110	60S ribosomal protein L13A (RPL13aA)		0.238314	0.849041		-0.0347943	0.764565	0.515861			-1.10165
	At3g44080	F-box family protein	0.92627	-0.267674	0.218255	0.481933	-1.51772	0.317206	-0.337006	-1.03493	-0.276958	-1.3371	-4.13088	0.201593
	At3g23950	F-box family protein	-0.00285498	0.150045	-0.104679	-0.336341	-2.20796	0.299071	-0.745449	-0.00181738	0.0212777	-1.28136	-1.87105	-0.0758792
	At5g49310	IMPA-5 (IMPORTIN ALPHA ISOFORM 5); binding / protein transporter	0.226882	-0.042025	0.378877	-0.366384	-1.95647	0.47556	0.0548119	-1.3264	-0.296609	-0.643894	-2.33083	0.242952
	At2g32510	MAPKKK17; ATP binding / kinase/ protein kinase/ protein serine/threonine kinase	0.582558		-0.385708	-0.408569		0.0574149	-0.357626		-4.20333	-0.188236		-2.33566
	At3g45420	lectin protein kinase family protein	-0.398573	2.93304	-0.126407	-0.414341	0.280933	-0.331174	-0.204303	1.26727	0.512392	-0.80901	1.03108	-0.0998567
	At1g31450	aspartyl protease family protein	1.16921	1.93428	0.729548	0.272622	0.329444	0.646424
	At1g65120	ubiquitin carboxyl-terminal hydrolase-related	-1.65114	-0.183781	-0.107093	0.186598	-0.545023	-1.22139e-05	0.846122		-0.310745	1.1992		-0.367298
	At1g76410	ATL8; protein binding / zinc ion binding	0.350219		1.19464	0.403716		-0.401348	-0.104217	-0.958454	-0.862437	1.0659	-0.431583	-0.799334
	At1g77000	ATSKP2;2, SKP2B; ubiquitin-protein ligase	-0.447814	0.653881	0.113862	0.0377461	1.09921	-1.87729	-0.194373	-0.0522662	-0.626635	0.650338	0.0938299	-1.28284
	At2g16930	ribosomal protein L27 family protein	0.601721	-0.433967	0.249595	0.74535	-2.48051	0.14555	-0.443742		1.41662	-0.507288		0.784012
	At2g25210	60S ribosomal protein L39 (RPL39A)	0.551153		-0.0425241	0.755716		0.156153	0.319553	-0.806614	0.319706	0.160862	-2.42335	0.442324
	At3g18340	F-box family protein	0.490745	-1.54261	-1.2481	-1.0955	2.81736	-1.57701	-0.846048	-3.83982	-4.27109	-0.00150442	0.0948225	-2.12827
	At4g36190	serine-type peptidase	0.0118232	-1.43567	-0.39605	-0.356917	0.417798	-0.568128	-0.410445	-0.124263	0.182616	-0.555514	-0.0866269	-0.680749
	At2g31320	PARP2 (POLY(ADP-RIBOSE) POLYMERASE 2)	1.15349	-0.233826	-0.557925	0.325781	1.40295	-0.452769	-1.12511	0.627175	-4.20282	-0.649419	0.667467	-2.85634
redox	At1g76760	TRX-Y1, ATY1 (ARABIDOPSIS THIOREDOXIN Y1); electron carrier/ protein disulfide oxidoreductase	-0.0176371	4.68186	-4.01486	-0.810552	5.297	-5.8232	-0.0555523	-2.45827	0.598554	-0.72609	2.76646	-6.05658
	At1g76080	CDSP32 (CHLOROPLASTIC DROUGHT-INDUCED STRESS PROTEIN OF 32 KD)			-1.1621			0.15382	1.38131	-0.748878	-0.98473	3.03949	-1.27105	-0.263087
	At2g20270	glutaredoxin family protein	0.588988	-0.0921072	0.324343	0.0530415	-2.52069	0.490665	-0.659325	-0.477207	-0.218666	-1.23424	-3.53632	-0.0370169
	At3g62930	glutaredoxin family protein	0.251782	-0.453802	-1.09892	-0.192924	0.146814	-1.09403	-0.638679	-0.703618	-0.84111	-0.539877	1.09843	-1.47223
	At5g04260	WCRKC2 (WCRKC THIOREDOXIN 2)	-0.0186003	0.0100559	0.00283767	0.282152	0.918932	-0.434086	-0.457102	-0.837772	1.7431	-0.447637	0.79873	0.860142
secondary metabolism	At4g20200	terpene synthase/cyclase family protein | 10908672-10911151	0.0190114	-0.205515	-0.355623	-0.335713	0.555837	-1.20446	-0.287697	-0.315877	-0.701197	-1.97844	-0.31358	-0.84797
	At3g25180	CYP82G1; electron carrier/ heme binding / iron ion binding / monooxygenase/ oxygen binding	-0.136903	0.092147	0.29137	-0.0010772	-0.152722	0.163376	-0.166713	-2.50138	-1.04607	-0.469006	-0.409804	0.0482708
	At1g76790	O-methyltransferase family 2 protein	1.74199	0.638005	0.511055	0.922101	0.330365	0.0137829	0.81311	2.75907	0.747323	2.40436	3.24111	1.81126
	At2g24210	TPS10 (terpene synthase 10); (E)-beta-ocimene synthase/ myrcene synthase	1.32482	2.71788	2.42278	0.0691308	0.0687647	0.416265	0.615369	1.24846	0.80396	1.54189	1.39175	0.625202
	At3g55970	oxidoreductase, 2OG-Fe(II) oxygenase family protein	1.65191	3.20148	2.66203	-0.370368	-0.16824	0.092282
	At4g39950	CYP79B2; monooxygenase	2.81177	2.67855	1.40377	1.01128	1.28281	0.146449	1.67431	3.67324	0.939555	1.72814	4.72421	1.33958
	At5g05600	oxidoreductase, 2OG-Fe(II) oxygenase family protein	1.34648	1.3833	1.2405	-0.141087	-0.227484	-0.123514	0.930928	1.07266	0.989224	0.59529	1.42999	1.10839
	At1g54020	myrosinase-associated protein, putative	3.26189	3.35186	3.12454	1.63368	1.36021	1.4751	3.94745	3.22169	2.90105	4.99449	2.58921	3.70325
	At3g25820	TPS-CIN (terpene synthase-like sequence-1,8-cineole); (E)-beta-ocimene synthase/ myrcene synthase	0.147648	2.27446	1.50776	-0.500189	-0.254282	0.25621	0.109288	0.770867	-0.381585	0.227767	0.821536	0.207395
	At3g25830	TPS-CIN (terpene synthase-like sequence-1,8-cineole); (E)-beta-ocimene synthase/ myrcene synthase	2.3434	4.094	3.7286	0.654783	1.17493	1.09261	3.69864	2.5341	1.62054	4.9986	1.66198	2.14255
	At4g37990	CAD8, CAD-B2 | ELI3-2 (ELICITOR-ACTIVATED GENE 3-2); aryl-alcohol dehydrogenase/ mannitol dehydrogenase	0.132171	0.345519	0.467539	0.333081	-0.119637	0.233463	-0.0848883	-0.74683	-0.548916	0.499921	1.07523	1.4257
signalling	At1g78530	protein kinase family protein	0.292998	-1.1357	-1.63943	-0.345463	1.09475	-1.68302	-0.0984673	-0.472222	-0.170848	-0.339075	0.680513	-0.671912
	At2g24300	calmodulin-binding protein	-0.0934785	-0.522637	1.0475	0.093082	-0.0921251	-0.678187	-0.370429	0.247307		-0.676878	0.85547
	At2g46340	SPA1 (SUPPRESSOR OF PHYA-105 1); protein binding / signal transducer	2.0543	4.21184	3.21017	0.225723	0.935424	0.172466	1.78262	2.68008	0.841049	1.94865	2.45494	1.29384
	At4g25800	calmodulin-binding protein	0.484536	0.086018	-2.70445	0.741704	0.286119	-0.128038	0.500212	0.625905	0.447751	0.904921	0.992007	0.683788
	At5g07150	leucine-rich repeat family protein	-0.0226034	-0.553937	0.328732	0.016085	-0.698003	-1.93293	-0.364913	0.686121	0.0912989	-0.728944	0.373986	0.314746
	At5g14250	COP13 (CONSTITUTIVE PHOTOMORPHOGENIC 13), CSN3, FUS11; protein binding	1.76926	1.3639	0.191552	1.52081	-0.275499	0.221111	0.0513678	-0.347979	0.143125	-1.01961	-1.31156	0.0362045
	At5g62070	IQD23 (IQ-domain 23); calmodulin binding	0.594576	-0.24486	0.117883	0.841958	1.3702	0.139298	0.731579	-0.163085	-0.503352	1.50744	-0.247435	0.288128
	At3g51480	GLR3.6 (GLUTAMATE RECEPTOR 3.6); intracellular ligand-gated ion channel	0.15586	0.964934	0.607367	0.096475	-0.0126674	-0.077227		-0.119075	0.938478		-0.280464	-0.889182
	At3g07960	phosphatidylinositol-4-phosphate 5-kinase family protein	1.39898	-0.21961	0.0715089	1.86029	-2.13461	0.335265	0.303938	-0.937542	-0.102557	-0.546566	-3.18853	-0.627362
	At4g31100	wall-associated kinase, putative			-0.731819			-1.42603	-1.37017	-1.46736	1.26271	-2.96836	0.80427	0.510659
	At1g07550	leucine-rich repeat protein kinase, putative	-0.603087		-0.438278	-0.890549		-0.874247	-0.82215	-1.39366	0.541071	-0.935786	0.439597	-0.359978
	At3g25170	RALFL26 (ralf-like 26); signal transducer	-0.239931	-0.470278	-0.435098	-0.548921	-1.22727	-0.179485	-0.92199	-0.232406	1.40344	-0.714407	-0.260078	-0.24287
	At4g20650	FUNCTIONS IN: molecular_function unknown; INVOLVED IN: biological_process unknown; LOCATED IN: endomembrane system; CONTAINS InterPro DOMAIN/s: Protein of unknown function DUF26 (InterPro:IPR002902), Protein of unknown function DUF1204 (InterPro:IPR009596); BEST Arabidopsis thaliana protein match is: receptor-like protein kinase-related (TAIR:AT4G20640.1); Has 882 Blast hits to 868 proteins in 42…	0.322754		-0.217401	-0.614246		-0.514975	-0.904726	-0.777773		-1.43595	0.843585
	At5g59840	Ras-related GTP-binding family protein	-1.87163	0.381445	-0.0495185	0.680163	0.954106	0.190906	0.705016	-0.0786184	-0.460155	0.955136	0.121996	0.0418777
	At1g71230	CSN5B (COP9-SIGNALOSOME 5B), CSN5, AJH2; protein binding	0.151131	0.128321	0.109934	-0.460413	-1.6345	0.330837	-0.206713	-0.865739	-0.0635898	-1.20847	-2.56119	-0.133098
	At1g78300	GRF2 (GENERAL REGULATORY FACTOR 2), 14-3-3OMEGA, GF14 OMEGA; protein phosphorylated amino acid binding	0.551404	0.124634	-0.328599	1.09728	0.645644	-2.54942	0.566356	-1.89693	-0.647735	1.44295	0.227915	-1.24415
	At1g21270	WAK2; protein serine/threonine kinase	0.451845	-0.740319	-0.296501	-0.417256	-1.22125	-0.0393549	-0.531159	-0.804104	-1.07876	-1.2387	-2.3873	-0.998623
stress	At3g15620	UVR3 (UV REPAIR DEFECTIVE 3); DNA (6-4) photolyase	0.141394	-1.07335	0.139174	0.232088	0.423898	-0.525426	0.381783	0.347893	0.823103	0.341005	2.1282	0.780046
	At3g25760	ERD12, AOC1 (ALLENE OXIDE CYCLASE 1); allene-oxide cyclase	0.114625	0.955102	0.491923	-0.404634	-0.238317	0.813173	-0.0474555	0.459297	0.993763	-1.63301	0.774994	1.37763
	At4g22235	Encodes a defensin-like (DEFL) family protein	1.9486	0.674558		0.440554	1.11546		-1.05978	0.0746952	-4.1058	0.382181	-0.153055	-2.37445
	At3g25930	universal stress protein (USP) family protein	-0.260736	0.924557	-0.498498	0.217507	1.88841	-0.431165	0.0516112	1.23635	1.16422	-0.837671	2.87332	-0.120153
	At1g75830	LCR67, PDF1.1 | LCR67	0.253706	-0.222526	0.110816	0.129683	-0.109768	0.77328	0.708097	-0.117992	-0.592752	2.41498	-0.44365	0.203794
	At1g20440	COR47 (COLD-REGULATED 47), RD17	0.155009	0.539116	-0.0665461	0.0187254	1.27852	-0.0390499	-0.210204	0.267232	0.0932148	0.659747	2.40445	-0.390025
	At1g02650	DNAJ heat shock N-terminal domain-containing protein	0.247695	0.692757	0.503919	0.329684	0.702002	0.0282857	0.846596	3.16696	1.28163	1.1387	3.50257	2.90322
	At1g29140	pollen Ole e 1 allergen and extensin family protein	1.14439	3.28284	2.56714	-0.61771	0.31157	0.0403958	1.60191	3.57085	2.36966	1.47664	3.70346	3.55779
	At2g43520	TI2; serine-type endopeptidase inhibitor	2.06261	2.96663	1.69166	1.43051	2.07263	0.78783	2.92168	3.03785	1.29691	3.90544	2.56669	3.21043
	At3g05950	germin-like protein, putative	1.10414	3.61568	1.88303	-2.77827	2.33975	0.241462		0.279281	-0.136923		1.26383	-1.29859
	At4g29940	PRHA (PATHOGENESIS RELATED HOMEODOMAIN PROTEIN A); transcription factor		-0.337388	0.685722		-3.00256	0.865015		-0.530069	-2.33162		-4.73789	-1.14783
	At4g39150	DNAJ heat shock N-terminal domain-containing protein	0.686067	0.0725688	-0.0589979	1.51236	-0.850372	-0.239356	0.0774609	0.488832	-0.696889	0.644851	-1.198	0.150412
	At5g61750	cupin family protein	0.714623	1.87397	1.40208	-0.0698618	0.202169	-0.116119	0.210984	1.74181	0.902437	0.03577	1.52391	0.762064
	At5g09980	PROPEP4 (Elicitor peptide 4 precursor)	1.39717	2.62293	1.95939	0.774974	1.66654	0.360475
	At1g78240	TSD2 (TUMOROUS SHOOT DEVELOPMENT 2), QUA2; methyltransferase	-0.278949	-0.355026	-0.150808	-0.115494	-0.381285	-2.34412	0.0564083	0.273763	-0.342771	0.663216	0.376746	0.0449238
	At2g14610	PR1 (PATHOGENESIS-RELATED GENE 1)	-0.418675		-0.615745	-0.953878		0.0977168	0.663526	0.18117	-1.17758	2.26514	0.511884	0.398955
	At1g58170	disease resistance-responsive protein-related / dirigent protein-related	0.308855	-0.285805	-0.0407076	0.212198	0.0174612	0.123294	-0.414866	2.18429	0.945304	-0.432586	2.72051	3.68739
	At1g31540	disease resistance protein (TIR-NBS-LRR class), putative	0.221697	0.506992	-0.728625	0.536662	2.55055	-0.963553	0.345861	0.171146	-0.95176	0.498559	1.18902	-0.98007
	At1g56410	ERD2 (EARLY-RESPONSIVE TO DEHYDRATION 2), HSP70T-1; ATP binding	1.10827	-0.052561	0.286584	1.39518	0.271498	0.113239	1.49889	0.730172	-1.45189	2.73292	0.843624	0.620299
	At5g42020	BIP2; ATP binding	1.32996	-0.0301243	-0.86944	1.34383	0.6121	-0.456079	2.36388	1.94802	-0.723326	3.43199	1.74551	0.994922
	At5g44420	PDF1.2, PDF1.2A, LCR77			-0.415636			0.778709	1.62279	-0.0228754	-0.33968	3.92057	-0.590467	0.44695
tetrapyrrole synthesis	At1g50170	SIRB (SIROHYDROCHLORIN FERROCHELATASE B)	-0.0127364	-0.201644	-0.744773	-0.272517	0.131724	-0.821065	-0.742949	-0.134864	0.393687	-1.14185	1.71623	-0.57884
transport	At1g78560	bile acid:sodium symporter family protein			-2.82214			-2.16713			0.150531			-1.82264
	At1g26690	emp24/gp25L/p24 family protein	0.522494	0.133193	0.18427	0.0885123	-3.09562	0.0232118	-0.176572	-0.00926924	0.586439	-1.19174	-2.41585	0.341198
	At1g54280	haloacid dehalogenase-like hydrolase family protein	1.05549	-1.26442	-0.151497	-0.318639	1.14886	-0.154328	-0.947666	-1.10059	-5.38497	-0.0805623	0.312353	-2.43905
	At3g54540	ATGCN4; transporter	-0.205526	0.139255	-0.0634946	0.012281	0.0509183	-0.39519	-0.191074	1.7454	1.1648	0.710611	2.05841	-0.436006
	At3g18830	ATPLT5 (POLYOL TRANSPORTER 5); D-ribose transmembrane transporter/ D-xylose transmembrane transporter/ carbohydrate transmembrane transporter/ galactose transmembrane transporter/ glucose transmembrane transporter/ glycerol transmembrane transporter/ mann	0.118098	-0.498808	0.116553	-0.155255	-2.24493	0.144162	-0.345122	-0.457411	0.292694	-1.11193	-1.74977	0.204038
	At3g15990	SULTR3;4 (SULFATE TRANSPORTER 3;4); sulfate transmembrane transporter	0.620468	-0.910479	0.0649409	1.06762	-1.51746	0.0612692	-1.62191	-0.00961977	0.627384	-1.06502	-1.98151	0.237964
	At3g20660	AtOCT4 (Arabidopsis thaliana ORGANIC CATION/CARNITINE TRANSPORTER4); carbohydrate transmembrane transporter/ sugar:hydrogen symporter	0.987861	-0.460632	-0.451237	0.289953	-2.70871	0.00780188	-0.598476		-1.58958	-1.97727		-1.84704
	At3g55740	PROT2 (PROLINE TRANSPORTER 2); L-proline transmembrane transporter/ amino acid transmembrane transporter			0.000808861			0.269831			-4.50558			-2.12606
	At4g36670	mannitol transporter, putative		-0.740594	0.353217		-3.97862	0.185401	-0.0295699	-1.56357	-0.0457623	-0.656419	-3.66385	0.198641
	At2g02020	proton-dependent oligopeptide transport (POT) family protein	-0.0362393	-0.836959	-0.987831	-0.178899	-1.24155	-0.945868	-1.25094	-0.372042	0.599109	-0.907843	-0.361858	-0.989626
	At4g28620	ATM2 (ABC TRANSPORTER OF THE MITOCHONDRION 2); ATPase, coupled to transmembrane movement of substances / transporter	0.0648545	0.808123	-0.184168	-0.0995625	-2.38098	-0.21544	-0.369664	0.283427	-0.232768	-1.38542	-1.97883	-0.388274
	At1g11560	OST3/OST6 family protein	-0.0663925	0.493818		0.414948	1.18133		0.308696	-0.550905	-0.129098	0.465947	0.643535	-2.02419
	At3g05155	sugar transporter, putative	-0.393977	0.878247	0.000563462	-0.973411	0.427652	-0.257351	0.216284	0.858122	1.97374	-0.608148	1.47848	0.286981
	At3g05165	sugar transporter, putative	-0.00423902	0.198568	0.0489675	0.557372	1.00412	-0.397958	0.377702	-0.544583	0.511326	1.21912	1.21439	0.370139
	At5g43370	APT1 (ARABIDOPSIS PHOSPHATE TRANSPORTER 1), PHT2, PHT1;2; carbohydrate transmembrane transporter/ inorganic phosphate transmembrane transporter/ phosphate transmembrane transporter/ sugar:hydrogen symporter	-0.194515	-1.48432	2.35508	2.57541	-0.00570913	1.5335	0.162246	0.0476744	-0.870489	0.64371	-0.144508	-0.793111
